# Supplementary material for: The Effect of Repetitive Transcranial Magnetic Stimulation on Cognition in Diffuse Axonal Injury in a Rat Model
Source: Neurol Int. 2024 Jun 25;16(4):689–700. doi: 10.3390/neurolint16040052 (PMC11270180; doi:10.3390/neurolint16040052)
Supplement: Supplementary file 1 [file neurolint-16-00052-s001.zip]

Archive with 1 entries (1 files):
- neurolint-2986530-supplementary.tif
